# Supplementary material for: Disruption of Redox Homeostasis by Alterations in Nitric Oxide Synthase Activity and Tetrahydrobiopterin along with Melanoma Progression
Source: Int J Mol Sci. 2022 May 26;23(11):5979. doi: 10.3390/ijms23115979 (PMC9181279; doi:10.3390/ijms23115979)
Supplement: Supplementary file 1 [file ijms-23-05979-s001.zip]

Archive with 1 entries (1 files):
- ijms-1718131-supplementary.pdf
